# Supplementary material for: Techno-Functional and Sensory Characterization of Commercial Plant Protein Powders
Source: Foods. 2023 Jul 24;12(14):2805. doi: 10.3390/foods12142805 (PMC10379337; doi:10.3390/foods12142805)
Supplement: Supplementary file 1 [file foods-12-02805-s001.zip]

Archive with 1 entries (1 files):
- foods-2508831-supplementary.pdf
